# Supplementary material for: Synthesis, Antiparasitic Activity and Substituent Effects of Methyl 5-(Hetero)aryl or Alicyclicaminothieno[2,3-b]pyridine-2-carboxylates
Source: Molecules. 2026 Apr 17;31(8):1313. doi: 10.3390/molecules31081313 (PMC13118280; doi:10.3390/molecules31081313)
Supplement: Supplementary file 1 [file molecules-31-01313-s001.zip]

Archive with 1 entries (1 files):
- molecules-4210839-supplementary.pdf
